# Supplementary material for: Long-Term Persistence of Mitochondrial DNA Instability among HCV-Cured People Who Inject Drugs
Source: Biomedicines. 2022 Oct 12;10(10):2541. doi: 10.3390/biomedicines10102541 (PMC9599189; doi:10.3390/biomedicines10102541)
Supplement: Supplementary file 1 [file biomedicines-10-02541-s001.zip]

Archive with 1 entries (1 files):
- biomedicines-1905790-supplementary.pdf
